# Supplementary material for: Salivary LDOC1 is a gender-difference biomarker of oral squamous cell carcinoma
Source: PeerJ. 2019 Apr 9;7:e6732. doi: 10.7717/peerj.6732 (PMC6461027; doi:10.7717/peerj.6732)
Supplement: Supplemental Information 1 [file peerj-07-6732-s001.xlsx]

## Sheet: OSCC total 53
LDOC1 fold	Sample No.	Diagnosis tumor site	TNM	Staging	R/T	Birth	Age	Sex	Differentation	recurrence	復發日期-1	復發日期-2	復發日期-3	betelnut	smoking	drinking
0.817902	De954	palate Ca	T4N0M0	IVa	-	27461	38	F	loe grade					-	-	-
0.210954	De955	Tongue ca	T4aN2cM0	IVa	-	13809	75	M	W					+	+	-
23.4254	De957	Gingiva ca	T3N0M0	III	-	25867	42	F	W					-	-	-
0.671286	De959	Gingiva ca	T3N0M0	III	+	21537	55	M	W					-	+	+
1.03886	De962	Gingiva ca	T1N0M0	I	-	22730	51	M	W					-	+	+
1.21841	De967	Mouth floor Ca	cT1N2bM1	Ivc	-	20372	57	M	M					+	+	+
0.445964	De974	Tongue ca	p T2N0M0	II	+	21542	54	M	W					+	+	+
0	De975	Mouth floor Ca	pT4aN1M0	IVa	+	12043	80	M	M					+	+	+
0.929805	De977	buccal ca	pT4N0M0	IVa	-	26731	40	M	W					+	+	+
0.0931048	De983	Tongue ca	pT4aN2bM0	IVa	+	17998	64	M	M					+	+	+
0.65293	De988	palate Ca	pT4bN2cM0	IVb	+	19761	59	M	M					+	+	-
0	De991	buccal ca	p T2N0M0	II	-	14503	74	M	W					+	+	-
0.112267	De995	buccal ca	T2N1M0	III	+	26531	41	M	M					-	+	+
11.8762	De1001	buccal ca	T4N1M0	IVa	+	20237	58	F	W					+	-	-
2.82843	De1004	Gingiva ca	T1N0M0	I	-	18196	64	F	M					-	-	-
10.5561	De1008	buccal ca	T4aN0M0	IVa	-	15084	72	F	M					+	-	-
0.195467	De1010	Gingiva ca	T4aN0M0	IVa	+	23105	50	M	W					+	+	+
0.0766803	De1011	buccal ca	T2N2M0	IVa	+	25823	43	M	M					+	+	-
1.33793	De1015	Tongue ca	T4bN2M1	IVb	+	22381	53	F	M					-	-	-
0.388234	De1018	Gingiva ca	T4aN0M0	IVa	-	25275	45	M	W					+	+	-
0.588453	De1023	Mouth floor Ca	T1N0M0	I	-	23663	49	M	P					-	-	-
0.145088	De1025	Gingiva ca	T4aN0M0	IVa	-	20580	58	M	W					-	-	-
24.2515	De1026	Gingiva ca	T2N0M0	II	-	23887	49	F	M					-	-	-
2.34567	De1031	palate Ca	T2N0M0	II	-	21202	56	F	M					-	-	-
0.123707	De1033	palate Ca	T2N0M0	II	-	13681	77	M	M					-	-	+
0.0622838	De1035	buccal ca	T2N0M0	II	-	26029	43	M	P	Y	42018	42279		-	-	-
0	De1041	buccal ca	T4bN0M0	IVb	+	29297	34	M	W					+	+	+
0.477973	De1045	buccal ca	T4aN0M0	IVa	+	19255	62	M	W	Y	42214			-	+	-
8.11168	De1048	Tongue ca	T2N2bM0	IVa	+	19295	62	F	M					+	-	-
1.55294	De1052	buccal ca	T4aN0M0	IVa	-	15333	72	M	W					-	+	+
0.523042	De1055	buccal ca	T2N0M0	II	-	25862	44	M	W					+	+	+
0	De1056	Tongue ca	T4bN2M0	IVb	+	20372	59	M	W					-	-	-
0.101884	De1070	Tongue ca	T1N0M0	I	-	21545	57	M	W					+	+	-
0.362236	De1071	buccal ca	T1N0M0	I	-	21920	55	M	W					+	+	-
0.512278	De1075	palate Ca	T4aN0M0	IVa	-	32258	27	M	W					+	+	+
22.3159	De1094	Tongue ca	T2N0M0	II	-	26624	43	F	W					-	+	+
0.209497	De1095	Gingiva ca	T4aN0M0	IVa	+	18713	65	M	W					+	+	+
5.73582	De714	Tongue ca	T1N0M0	I	-	16823	63	F	M					-	-	-
0	De727	palate Ca	T4N1M0	IV	-	12961	74	F	M					-	-	-
1.36604	De751	Tongue ca	T1N0M0	I	-	21826	51	F	M					+	+	-
0.594604	De753	Tongue ca	T2N2bM0	IVa	+	20712	47	F	W					-	-	-
0.0818996	De784	buccal ca	T3N1M0	III	+	13858	73	F	M					-	-	-
0	De804	Tongue ca	T2N2M0	IV	+	14839	70	F	P					-	-	-
0	De807	Tongue ca	T4aN0M0	IVa	+	16056	66	F	M					-	-	-
0.535887	De814	Tongue ca	T1N0M0	I	-	18648	59	F	M					-	-	-
1.42405	De820	Tongue ca	T1N0M0	I	-	19162	58	F	W					-	-	-
1.31951	De829	Tongue ca	T2N1MO	III	-	23502	46	F	M					-	-	-
0.473029	De844	Tongue ca	T2N0M0	II	-	10015	83	F	P					-	-	-
2.36199	De866	Gingiva ca	T4aN0M0	IVa	-	19029	59	F	W					-	-	-
1.09429	De894	Tongue ca	T1N0M0	I	-	28122	34	F	M					-	-	-
74.028	De915	buccal ca	T3N1M0	III	+	15371	67	F	M					-	-	-
0.876606	De926	Tongue ca	T1N0M0	I	-	16669	68	F	W					-	-	-
17.6305	De1005	Gingiva ca	T4aN0M0	IVa	-	19977	59	F	W					-	+	-
							3004	56.6792

## Sheet: Females with OSCC N=26
LDOC1 fold	LDOC1Ct	GAPDHCt	Sample No.	Diagnosis tumor site	TNM	Staging	R/T	Birth	Age	Sex	Differentation	recurrence	復發日期-1	復發日期-2	復發日期-3	betelnut	smoking	drinking
0.817902	32.72	28.12	De954	palate Ca	T4N0M0	IVa	-	27461	38	F	loe grade					-	-	-
23.4254	29.3	29.54	De957	Gingiva ca	T3N0M0	III	-	25867	42	F	W					-	-	-
11.8762	32	31.26	De1001	buccal ca	T4N1M0	IVa	+	20237	58	F	W					+	-	-
2.82843	34.75	31.94	De1004	Gingiva ca	T1N0M0	I	-	18196	64	F	M					-	-	-
10.5561	29.6	28.69	De1008	buccal ca	T4aN0M0	IVa	-	15084	72	F	M					+	-	-
1.33793	32.02	28.13	De1015	Tongue ca	T4bN2M1	IVb	+	22381	53	F	M					-	-	-
24.2515	34.63	34.92	De1026	Gingiva ca	T2N0M0	II	-	23887	49	F	M					-	-	-
2.34567	32.98	29.9	De1031	palate Ca	T2N0M0	II	-	21202	56	F	M					-	-	-
8.11168	31.66	30.37	De1048	Tongue ca	T2N2bM0	IVa	+	19295	62	F	M					+	-	-
22.3159	33.15	33.32	De1094	Tongue ca	T2N0M0	II	-	26624	43	F	W					-	+	+
5.73582	31.46	29.67	De714	Tongue ca	T1N0M0	I	-	16823	63	F	M					-	-	-
0	0	25.89	De727	palate Ca	T4N1M0	IV	-	12961	74	F	M					-	-	-
1.36604	34.48	30.62	De751	Tongue ca	T1N0M0	I	-	21826	51	F	M					+	+	-
0.594604	34.87	29.81	De753	Tongue ca	T2N2bM0	IVa	+	20712	47	F	W					-	-	-
0.0818996	36.14	28.22	De784	buccal ca	T3N1M0	III	+	13858	73	F	M					-	-	-
0	0	31.89	De804	Tongue ca	T2N2M0	IV	+	14839	70	F	P					-	-	-
0	0	27.95	De807	Tongue ca	T4aN0M0	IVa	+	16056	66	F	M					-	-	-
0.535887	35.78	30.57	De814	Tongue ca	T1N0M0	I	-	18648	59	F	M					-	-	-
1.42405	34.07	30.27	De820	Tongue ca	T1N0M0	I	-	19162	58	F	W					-	-	-
1.31951	36.62	32.71	De829	Tongue ca	T2N1MO	III	-	23502	46	F	M					-	-	-
0.473029	32.67	27.28	De844	Tongue ca	T2N0M0	II	-	10015	83	F	P					-	-	-
2.36199	32.89	29.82	De866	Gingiva ca	T4aN0M0	IVa	-	19029	59	F	W					-	-	-
1.09429	31.8	27.62	De894	Tongue ca	T1N0M0	I	-	28122	34	F	M					-	-	-
74.028	25.99	27.89	De915	buccal ca	T3N1M0	III	+	15371	67	F	M					-	-	-
0.876606	34.5	30	De926	Tongue ca	T1N0M0	I	-	16669	68	F	W					-	-	-
17.6305	34.73	34.56	De1005	Gingiva ca	T4aN0M0	IVa	-	19977	59	F	W					-	+	-
												0
											2014-11-25	1
												0
											2010-03-02	1
												0
												0
											2011-05-09	1
											2011-05-27	1
											2011-09-02	1
												0
												0
											2011-12-29	1
											2012-06-07	1
												0

## Sheet: Males with OSCC N=27
LDOC1 fold	LDOC1Ct	GAPDHCt	Sample No.	Diagnosis tumor site	TNM	Staging	R/T	Birth	Age	Sex	Differentation	recurrence	復發日期-1	復發日期-2	復發日期-3	betelnut	smoking	drinking
0.210954	28.99	27.95	De955	Tongue ca	T4aN2cM0	IVa	-	13809	75	M	W					+	+	-
0.671286	29.24	26.53	De959	Gingiva ca	T3N0M0	III	+	21537	55	M	W					-	+	+
0.445964	31.61	29.49	De974	Tongue ca	p T2N0M0	II	+	21542	54	M	W					+	+	+
0	0	30.52	De975	Mouth floor Ca	pT4aN1M0	IVa	+	12043	80	M	M					+	+	+
0.929805	34.46	31.28	De977	buccal ca	pT4N0M0	IVa	-	26731	40	M	W					+	+	+
0.0931048	30.74	30.88	De983	Tongue ca	pT4aN2bM0	IVa	+	17998	64	M	M					+	+	+
0.65293	29.67	27	De988	palate Ca	pT4bN2cM0	IVb	+	19761	59	M	M					+	+	-
0	0	35.82	De991	buccal ca	p T2N0M0	II	-	14503	74	M	W					+	+	-
0.112267	31.51	31.38	De995	buccal ca	T2N1M0	III	+	26531	41	M	M					-	+	+
0.195467	28.62	27.69	De1010	Gingiva ca	T4aN0M0	IVa	+	23105	50	M	W					+	+	+
0.0766803	27.91	28.33	De1011	buccal ca	T2N2M0	IVa	+	25823	43	M	M					+	+	-
0.388234	30.38	28.46	De1018	Gingiva ca	T4aN0M0	IVa	-	25275	45	M	W					+	+	-
0.588453	34.72	32.2	De1023	Mouth floor Ca	T1N0M0	I	-	23663	49	M	P					-	-	-
0.145088	33.7	33.2	De1025	Gingiva ca	T4aN0M0	IVa	-	20580	58	M	W					-	-	-
0.123707	30.21	29.94	De1033	palate Ca	T2N0M0	II	-	13681	77	M	M					-	-	+
0.0622838	32.89	33.61	De1035	buccal ca	T2N0M0	II	-	26029	43	M	P	Y	42018	42279		-	-	-
0	0	32.54	De1041	buccal ca	T4bN0M0	IVb	+	29297	34	M	W					+	+	+
0.477973	34.18	31.96	De1045	buccal ca	T4aN0M0	IVa	+	19255	62	M	W	Y	42214			-	+	-
0.523042	32.77	30.42	De1055	buccal ca	T2N0M0	II	-	25862	44	M	W					+	+	+
0	0	25.87	De1056	Tongue ca	T4bN2M0	IVb	+	20372	59	M	W					-	-	-
0.101884	31.22	31.23	De1070	Tongue ca	T1N0M0	I	-	21545	57	M	W					+	+	-
0.362236	31.69	29.87	De1071	buccal ca	T1N0M0	I	-	21920	55	M	W					+	+	-
0.512278	34.98	32.66	De1075	palate Ca	T4aN0M0	IVa	-	32258	27	M	W					+	+	+
0.209497	32.01	30.98	De1095	Gingiva ca	T4aN0M0	IVa	+	18713	65	M	W					+	+	+
<2fold normal N=24
其它 N=3
LDOC1 fold	LDOC1Ct	GAPDHCt	Sample No.	Diagnosis tumor site	TNM	Staging	R/T	Birth	Age	Sex	Differentation	recurrence	復發日期-1	復發日期-2	復發日期-3	betelnut	smoking	drinking
1.03886	32.47	29.13	De962	Gingiva ca	T1N0M0	I	-	22730	51	M	W					-	+	+
1.21841	33.15	29.58	De967	Mouth floor Ca	cT1N2bM1	Ivc	-	20372	57	M	M					+	+	+
1.55294	34.05	30.13	De1052	buccal ca	T4aN0M0	IVa	-	15333	72	M	W					-	+	+
								0
								0
								0
								0
							2015-06-17	1
								0
							2014-03-14	1
								0
								0
								0
							2014-02-15	1
							2016-04-27	1
								0
								0
								0
								0
								0
							2015-11-19	1
								0
							2015-04-13	1
								0
								0
								0

## Sheet: Normal Females N=27
sample No.	Age	Sex	LDOC1 ct	GAPDH Ct	LDOC1 fold
N1	23	F	0	30.18	0
N2	26	F	35.7	32.24	0.678302
N3	29	F	36.34	28.17	0.0859714
N4	33	F	33.15	27.68	0.707107
N5	36	F	34.18	28.8	0.812252
N6	36	F	32.92	27.53	0.628507
N7	37	F	0	30.69	0
N8	38	F	33.29	29.17	0.795536
N9	38	F	35.78	30.47	0.646176
N10	39	F	33.02	28.67	0.97942
N11	42	F	36.57	29.87	0.353553
N12	43	F	32.17	26.24	1.18921
N13	43	F	35.35	30.6	0.864537
N14	46	F	29.34	25.88	3.83706
N15	54	F	34.35	31.93	1.6245
N16	33	F	35.32	31.16	1.67018
N17	35	F	0	31.95	0
N18	38	F	33.58	29.55	2.51403
N19	38	F	0	34.04	0
N20	40	F	0	30.87	0
N21	40	F	33.2	30.45	9.84916
N22	41	F	35.25	31.77	7.1602
N23	43	F	36.57	28.8	0.154963
N24	44	F	36.01	31.29	0.90125
N25	45	F	0	29.11	0
N26	47	F	0	30.77	0
N27	49	F	0	31.37	0
					35.4519	1.31303	2.62607
						average fold	average fold X 2

## Sheet: Normal males N=16
Sample NO.	Age	Sex	LDOC1ct	GAPDHct	LDOC1 fold
NT23		M	35.78	30.86	0.32197
NT26	64	M	33.9	31.91	2.45377
NT27	50	M	33.79	30.34	0.891929
NT33	53	M	37.28	31.34	0.158769
NT34	57	M	35.06	31.63	0.904379
NT35	59	M	34.85	32.49	1.89868
NT38	44	M	0	31.99	0
NT39	36	M	35.53	29.95	0.203768
NT40	44	M	34.93	32.82	2.25793
NT42	52	M	32	28.32	0.760489
NT43		M	33.47	30.24	1.03886
NT44		M	30.45	27.28	1.08298
NT45	48	M	33.94	28.96	0.308855
NT47	40	M	0	34.34	0
NT48		M	36.2	36.85	15.2951
NT49		M	32.55	30.75	2.79917
					30.3767	1.89854	0.949271
						ave	1/2*ave

## Sheet: Table I
OSCC total
Feature	N(%) 53
Age,y
< 55	20 (37.7)
≥ 55	33 (62.3)
Sex
Male	27 (50.9)
Female	26 (49.1)
Smoke
Yes	25 (47.1)
No	28(52.9)
Drink
Yes	16 (30.1)
No	37 (69.9)
Betal chewing
Yes	21 (40.7)
No	32(59.3)
Tumor size
T1-T2	27 (50.9)
T3-T4	26 (49.1)
Differentiation
Well	26 (49)
Moderate	22 (41.5)
Poor	5 (9.5)
Clinical stage
I-II	20 (37.7)
III-IV	33(62.3)
Node metastasis
Yes	2 (3.7)
No	51(96.3)
Recurrence
Yes	2(3.7)
No	51 (96.3)
Radiotherapy
Yes	20 (37.7)
No	33 (62.3)
Tumor site
Buccal	14(26.4)
Tongue	19 (35.8)
Others	20(37.8)

## Sheet: Table II
Feature	LDOC1 expression		P
	>2 fold	others
Age,y
< 55	3	6	1
≥ 55	6	11
Smoke
Yes	2	1	0.27
No	7	16
Drink
Yes	1	0	0.35
No	8	17
Betal chewing
Yes	3	1	0.1
No	6	16
Tumor size
T1-T2	4	11	0.42
T3-T4	5	6
Differentiation
Well	4	4	0.37
Moderate	5	10
Poor	0	3
Clinical stage
I-II	3	8	0.68
III-IV	6	9
Node metastasis
Yes	0	1	1
No	9	16
Recurrence
Yes	0	0	1
No	9	17
Radiotherapy
Yes	3	5	1
No	6	12
Tumor site
Buccal	3	1	0.12
Tongue	3	11
Others	3	5
Fisher’s exact test, two tail

## Sheet: Table III
Feature	LDOC1 expression		P value
	< 2 fold N(%)	Others N
Age,y
< 55	13 (54.1)	1	0.5956
≥ 55	11 (45.9)	2
Smoke
Yes	19 (79.1)	3	1
No	5 (20.9)	0
Drink
Yes	12 (50)	3	0.2308
No	12 (50)	0
Betal chewing
Yes	16 (66.6)	1	0.535
No	8 (33.4)	2
Tumor size
T1-T2	10 (46.1)	2	0.5692
T3-T4	14 (53.9)	1
Differentiation
Well	16 (66.6)	2	1
Moderate	6 (25)	1
Poor	2 (8.4)	0
Clinical stage
I-II	8 (33.4)	1	1
III-IV	16 (66.6)	2
Node metastasis
Yes	0 (0)	1	0.1111
No	24 (100)	2
Recurrence
Yes	2 (16.7)	0	1
No	22 (83.3)	3
Radiotherapy
Yes	12 (50)	0	0.2308
No	12 (50)	3
Tumor site
Buccal	9 (37.5)	1	1
Tongue	4 (16.6)	0
Others	11 (45.9)	2
